# Supplementary material for: Epidemiological, Clinical, and Genomic Profile in Head and Neck Cancer Patients and Their Families
Source: Biomedicines. 2022 Dec 17;10(12):3278. doi: 10.3390/biomedicines10123278 (PMC9775590; doi:10.3390/biomedicines10123278)
Supplement: Supplementary file 1 [file biomedicines-10-03278-s001.zip]

Archive with 1 entries (1 files):
- biomedicines-2078330-supplementary.pdf
